# Supplementary material for: The Impact of Medical Nutrition Intervention on the Management of Hyperphosphatemia in Hemodialysis Patients with Stage 5 Chronic Kidney Disease: A Case Series
Source: Int J Environ Res Public Health. 2023 Mar 13;20(6):5049. doi: 10.3390/ijerph20065049 (PMC10049720; doi:10.3390/ijerph20065049)
Supplement: Supplementary file 1 [file ijerph-20-05049-s001.zip]

Archive with 2 entries (2 files):
- Supplementary Material Principal Component Analysis.xlsx
- Supplementary Material Tables S1-S6 and Figure S1.docx
