# Supplementary material for: The Impact of Medical Nutrition Intervention on the Management of Hyperphosphatemia in Hemodialysis Patients with Stage 5 Chronic Kidney Disease: A Case Series
Source: Int J Environ Res Public Health. 2023 Mar 13;20(6):5049. doi: 10.3390/ijerph20065049 (PMC10049720; doi:10.3390/ijerph20065049)
Supplement: Supplementary file 1 [file ijerph-20-05049-s001.zip › Supplementary Material Principal Component Analysis.xlsx]

## Sheet: PCA total
	XLSTAT-Student 2022.2.1.1309 - Principal Component Analysis (PCA) - Start time: 22/01/2023 at 00:36:40 / End time: 22/01/2023 at 00:36:48 / Microsoft Excel 16.015928
	Observations/variables table: Workbook = Supplementary Material CKD.xlsx / Sheet = Sheet3 / Range = Sheet3!$B$2:$S$8 / 6 rows and 18 columns
	Observation labels: Workbook = Supplementary Material CKD.xlsx / Sheet = Sheet3 / Range = Sheet3!$B$2:$B$8 / 6 rows and 1 column
	PCA type: Correlation
	Standardisation: (n)
	Type of biplot: Correlation biplot / Coefficient = Automatic
	Summary statistics:
	Variable	Observations	Obs. with missing data	Obs. without missing data	Minimum	Maximum	Mean	Std. deviation
	P	6	0	6	3.23	10.9	7.18833	3.05288
	a	6	0	6	3	5	4.22333	0.746021
	b	6	0	6	1	5	2.935	1.47694
	c	6	0	6	1	4	2.68667	1.16603
	d	6	0	6	1	4	2.51833	1.16534
	e	6	0	6	1	4	2.48167	1.16534
	f	6	0	6	1	4	2.56	1.09252
	g	6	0	6	1	4	2.48167	1.08522
	h	6	0	6	1	4	2.38833	1.17777
	i	6	0	6	1	4	2.40667	1.1244
	j	6	0	6	1	4	2.49	1.04336
	k	6	0	6	1	3	1.67667	0.766751
	l	6	0	6	3	5	4.28833	0.768594
	A	6	0	6	2	15	7.77667	5.92079
	B	6	0	6	35	73	55.4067	17.1333
	C	6	0	6	158	182	170.307	10.7436
	Ca	6	0	6	8.03	9.94	8.98167	0.812439
	Kt/V	6	0	6	1.2	1.76	1.45667	0.218419
	Correlation matrix (Pearson (n)):
	Variables	P	a	b	c	d	e	f	g	h	i	j	k	l	A	B	C	Ca	Kt/V
	P	1	0.966741	0.798996	0.805385	0.882824	0.893316	0.897805	0.926141	0.910315	0.929245	0.936634	0.890786	0.942725	0.943342	0.884375	0.908801	0.960747	0.902411
	a	0.966741	1	0.777563	0.802468	0.851661	0.854361	0.890849	0.902221	0.852144	0.882539	0.926708	0.814132	0.978339	0.893427	0.884852	0.89587	0.934494	0.856323
	b	0.798996	0.777563	1	0.980097	0.958001	0.961324	0.939324	0.948796	0.959551	0.955882	0.925528	0.822062	0.827905	0.607554	0.592005	0.601988	0.658234	0.63641
	c	0.805385	0.802468	0.980097	1	0.93847	0.942572	0.912842	0.923653	0.942956	0.935249	0.895553	0.739493	0.85491	0.58083	0.559928	0.571019	0.640862	0.574309
	d	0.882824	0.851661	0.958001	0.93847	1	0.998812	0.989415	0.988864	0.98528	0.985064	0.968213	0.885564	0.912137	0.74904	0.764391	0.767852	0.797095	0.776458
	e	0.893316	0.854361	0.961324	0.942572	0.998812	1	0.985267	0.990139	0.99244	0.991333	0.968937	0.892786	0.908371	0.758266	0.758191	0.765696	0.802052	0.779339
	f	0.897805	0.890849	0.939324	0.912842	0.989415	0.985267	1	0.993774	0.964426	0.975818	0.988164	0.9042	0.938997	0.787784	0.822855	0.821644	0.838841	0.824719
	g	0.926141	0.902221	0.948796	0.923653	0.988864	0.990139	0.993774	1	0.982904	0.99293	0.993984	0.925051	0.934482	0.814249	0.814169	0.822228	0.855552	0.836879
	h	0.910315	0.852144	0.959551	0.942956	0.98528	0.99244	0.964426	0.982904	1	0.996659	0.960535	0.901555	0.8893	0.7735	0.734576	0.752188	0.806074	0.778372
	i	0.929245	0.882539	0.955882	0.935249	0.985064	0.991333	0.975818	0.99293	0.996659	1	0.979312	0.921468	0.910171	0.805435	0.772657	0.789009	0.838516	0.813826
	j	0.936634	0.926708	0.925528	0.895553	0.968213	0.968937	0.988164	0.993984	0.960535	0.979312	1	0.935954	0.943261	0.844573	0.848406	0.855761	0.884476	0.869721
	k	0.890786	0.814132	0.822062	0.739493	0.885564	0.892786	0.9042	0.925051	0.901555	0.921468	0.935954	1	0.803898	0.887117	0.848936	0.867479	0.887547	0.934282
	l	0.942725	0.978339	0.827905	0.85491	0.912137	0.908371	0.938997	0.934482	0.8893	0.910171	0.943261	0.803898	1	0.842391	0.875528	0.875352	0.899346	0.823429
	A	0.943342	0.893427	0.607554	0.58083	0.74904	0.758266	0.787784	0.814249	0.7735	0.805435	0.844573	0.887117	0.842391	1	0.949879	0.972597	0.992165	0.976227
	B	0.884375	0.884852	0.592005	0.559928	0.764391	0.758191	0.822855	0.814169	0.734576	0.772657	0.848406	0.848936	0.875528	0.949879	1	0.996532	0.969842	0.967304
	C	0.908801	0.89587	0.601988	0.571019	0.767852	0.765696	0.821644	0.822228	0.752188	0.789009	0.855761	0.867479	0.875352	0.972597	0.996532	1	0.985359	0.979228
	Ca	0.960747	0.934494	0.658234	0.640862	0.797095	0.802052	0.838841	0.855552	0.806074	0.838516	0.884476	0.887547	0.899346	0.992165	0.969842	0.985359	1	0.97326
	Kt/V	0.902411	0.856323	0.63641	0.574309	0.776458	0.779339	0.824719	0.836879	0.778372	0.813826	0.869721	0.934282	0.823429	0.976227	0.967304	0.979228	0.97326	1
	Values in bold are different from 0 with a significance level alpha=0,05
	Principal Component Analysis:
	Eigenvalues:
		F1	F2	F3	F4	F5
	Eigenvalue	15.8777	1.56765	0.339358	0.154329	0.0609175
	Variability (%)	88.2097	8.70915	1.88532	0.857384	0.338431
	Cumulative %	88.2097	96.9189	98.8042	99.6616	100
	Eigenvectors:
		F1	F2	F3	F4	F5
	P	0.243262	-0.0950685	-0.18095	0.467623	-0.150796
	a	0.237077	-0.0946291	-0.488233	0.14629	0.391747
	b	0.222474	0.3617	0.0876795	0.0270017	0.322165
	c	0.217286	0.383327	-0.221772	0.141437	0.0618709
	d	0.240868	0.198569	0.0741161	-0.228661	-0.3406
	e	0.241522	0.198981	0.0879264	-0.10655	-0.347651
	f	0.24492	0.129681	0.0308618	-0.365591	0.0633918
	g	0.247429	0.126847	0.0609593	-0.0864171	0.0714708
	h	0.240619	0.197919	0.121781	0.202122	-0.361741
	i	0.24492	0.157718	0.101376	0.164363	-0.122283
	j	0.248551	0.0689382	0.0356627	-0.100599	0.398319
	k	0.235601	-0.0590711	0.555003	0.124823	0.320366
	l	0.240084	-0.00758004	-0.478112	-0.213749	-0.0381785
	A	0.225172	-0.33209	0.0511417	0.361235	-0.130921
	B	0.223186	-0.338146	-0.0385419	-0.432667	-0.0861951
	C	0.225918	-0.339872	-0.0150524	-0.225635	-0.0989503
	Ca	0.23333	-0.287397	-0.071392	0.160362	-0.0796934
	Kt/V	0.22704	-0.311814	0.285831	-0.0292299	0.1446
	Factor loadings:
		F1	F2	F3	F4	F5
	P	0.969323	-0.119031	-0.105411	0.183705	-0.0372186
	a	0.944679	-0.118481	-0.284417	0.0574696	0.0966889
	b	0.886491	0.452869	0.0510772	0.0106075	0.079515
	c	0.865817	0.479947	-0.129192	0.0555633	0.0152707
	d	0.959785	0.24862	0.0431759	-0.0898288	-0.0840651
	e	0.962389	0.249135	0.051221	-0.0418578	-0.0858054
	f	0.975931	0.162368	0.0179783	-0.143621	0.015646
	g	0.985927	0.15882	0.0355115	-0.0339487	0.01764
	h	0.958793	0.247805	0.0709431	0.0794033	-0.089283
	i	0.975929	0.197472	0.0590557	0.0645694	-0.0301812
	j	0.9904	0.0863146	0.0207751	-0.0395201	0.0983109
	k	0.938798	-0.0739604	0.323314	0.0490364	0.079071
	l	0.956659	-0.00949064	-0.278521	-0.0839709	-0.00942301
	A	0.897242	-0.415795	0.0297923	0.14191	-0.0323133
	B	0.889328	-0.423378	-0.0224524	-0.169972	-0.0212742
	C	0.900214	-0.42554	-0.00876871	-0.0886403	-0.0244224
	Ca	0.929748	-0.359837	-0.041589	0.0629979	-0.0196695
	Kt/V	0.904683	-0.390408	0.166509	-0.0114829	0.0356894
	Correlations between variables and factors:
		F1	F2	F3	F4	F5
	P	0.969323	-0.119031	-0.105411	0.183705	-0.0372186
	a	0.944679	-0.118481	-0.284417	0.0574696	0.0966889
	b	0.886491	0.452869	0.0510772	0.0106075	0.079515
	c	0.865817	0.479947	-0.129192	0.0555633	0.0152707
	d	0.959785	0.24862	0.0431759	-0.0898288	-0.0840651
	e	0.962389	0.249135	0.051221	-0.0418578	-0.0858054
	f	0.975931	0.162368	0.0179783	-0.143621	0.015646
	g	0.985927	0.15882	0.0355115	-0.0339487	0.01764
	h	0.958793	0.247805	0.0709431	0.0794033	-0.089283
	i	0.975929	0.197472	0.0590557	0.0645694	-0.0301812
	j	0.9904	0.0863146	0.0207751	-0.0395201	0.0983109
	k	0.938798	-0.0739604	0.323314	0.0490364	0.079071
	l	0.956659	-0.00949064	-0.278521	-0.0839709	-0.00942301
	A	0.897242	-0.415795	0.0297923	0.14191	-0.0323133
	B	0.889328	-0.423378	-0.0224524	-0.169972	-0.0212742
	C	0.900214	-0.42554	-0.00876871	-0.0886403	-0.0244224
	Ca	0.929748	-0.359837	-0.041589	0.0629979	-0.0196695
	Kt/V	0.904683	-0.390408	0.166509	-0.0114829	0.0356894
	Contribution of the variables (%):
		F1	F2	F3	F4	F5
	P	5.91764	0.903801	3.27427	21.8671	2.27394
	a	5.62056	0.895466	23.8371	2.14007	15.3466
	b	4.94948	13.0827	0.768769	0.0729092	10.379
	c	4.72132	14.694	4.9183	2.00045	0.382801
	d	5.80175	3.94297	0.549319	5.22858	11.6008
	e	5.83328	3.95934	0.773106	1.13529	12.0861
	f	5.99859	1.68171	0.0952449	13.3657	0.401852
	g	6.1221	1.60902	0.371604	0.746791	0.510808
	h	5.78976	3.91718	1.48307	4.08535	13.0857
	i	5.99857	2.4875	1.0277	2.70151	1.49531
	j	6.17777	0.475248	0.127183	1.01202	15.8658
	k	5.55079	0.34894	30.8029	1.55808	10.2634
	l	5.76401	0.0057457	22.8591	4.56888	0.14576
	A	5.07026	11.0284	0.261547	13.049	1.71404
	B	4.98121	11.4343	0.148548	18.7201	0.74296
	C	5.10391	11.5513	0.0226576	5.09113	0.979117
	Ca	5.4443	8.25969	0.509682	2.57161	0.635104
	Kt/V	5.1547	9.72277	8.16991	0.0854386	2.09092
	Squared cosines of the variables:
		F1	F2	F3	F4	F5
	P	0.939588	0.0141684	0.0111115	0.0337474	0.00138523
	a	0.892418	0.0140377	0.0808931	0.00330275	0.00934874
	b	0.785866	0.20509	0.00260888	0.00011252	0.00632263
	c	0.749639	0.23035	0.0166906	0.00308728	0.000233193
	d	0.921188	0.0618118	0.00186416	0.00806921	0.00706694
	e	0.926193	0.0620685	0.0026236	0.00175208	0.00736256
	f	0.952442	0.0263633	0.000323221	0.0206271	0.000244798
	g	0.972052	0.0252237	0.00126107	0.00115252	0.000311171
	h	0.919283	0.0614075	0.00503292	0.00630488	0.00797145
	i	0.952437	0.0389951	0.00348758	0.00416921	0.000910907
	j	0.980891	0.00745021	0.000431605	0.00156184	0.00966504
	k	0.881341	0.00547014	0.104532	0.00240456	0.00625223
	l	0.915196	9.00723e-05	0.0775742	0.00705111	8.8793e-05
	A	0.805044	0.172886	0.000887581	0.0201385	0.00104415
	B	0.790904	0.179249	0.000504109	0.0288905	0.000452593
	C	0.810386	0.181084	7.68903e-05	0.0078571	0.000596453
	Ca	0.864432	0.129483	0.00172964	0.00396874	0.000386889
	Kt/V	0.818451	0.152419	0.0277252	0.000131857	0.00127374
	Values in bold correspond for each variable to the factor for which the squared cosine is the largest
	Factor scores:
		F1	F2	F3	F4	F5
	5,72	-2.59495	1.69224	-0.653095	0.375163	0.188017
	7,32	1.70864	1.42598	-0.0154538	-0.592621	-0.275136
	10,9	5.90522	0.194797	0.740983	0.180102	0.240746
	3,23	-5.92219	-0.368573	0.791168	0.215055	-0.184743
	5,36	-2.31073	-1.46345	-0.256493	-0.50089	0.30006
	10,6	3.21401	-1.48099	-0.60711	0.323192	-0.268943
	Contribution of the observations (%):
		F1	F2	F3	F4	F5
	5,72	7.06837	30.4454	20.948	15.1999	9.67161
	7,32	3.06452	21.6186	0.0117291	37.9275	20.711
	10,9	36.6043	0.403427	26.9655	3.50297	15.8572
	3,23	36.8149	1.44427	30.7418	4.99457	9.3378
	5,36	5.60478	22.7695	3.23104	27.0948	24.6332
	10,6	10.8431	23.3188	18.102	11.2803	19.7892
	Squared cosines of the observations:
		F1	F2	F3	F4	F5
	5,72	0.66017	0.280749	0.0418166	0.0137986	0.00346568
	7,32	0.54265	0.377957	4.43903e-05	0.0652785	0.0140705
	10,9	0.980945	0.00106742	0.0154451	0.000912447	0.00163039
	3,23	0.976551	0.00378248	0.0174288	0.00128774	0.000950317
	5,36	0.676923	0.271515	0.00834049	0.0318072	0.0114145
	10,6	0.790435	0.167833	0.0282038	0.00799268	0.00553469
	Values in bold correspond for each observation to the factor for which the squared cosine is the largest

## Sheet: XLSTAT_20230122_022101_1_HID
3.25	78.2509	1	0	1.5	78.2509	1	43
1.75	78.2509	2	0	1	78.2509	2	43
1.75	8.91943	3	0	1	0
1	8.91943	4	0	1	78.2509
1	0	5	0	2	78.2509
1	8.91943	6	0	2	0
2.5	8.91943			2	78.2509
2.5	5.9527			1.5	78.2509
2	5.9527			0	0
2	0			0	0
2	5.9527			0	0
3	5.9527			0	0
3	0			0	0
3	5.9527			0	0
2.5	5.9527			0	0
2.5	8.91943			0	0
1.75	8.91943			0	0
1.75	78.2509			0	0
4.75	78.2509			0	0
4.75	9.38875			0	0
4	9.38875			0	0
4	0			0	0
4	9.38875			0	0
5.5	9.38875			0	0
5.5	5.48821			0	0
5	5.48821			0	0
5	0			0	0
5	5.48821			0	0
6	5.48821			0	0
6	0			0	0
6	5.48821			0	0
5.5	5.48821			0	0
5.5	9.38875			0	0
4.75	9.38875			0	0
4.75	78.2509			0	0
3.25	78.2509			0	0
0	0			0	0
0	0			0	0
0	0			0	0
0	0			0	0
0	0			0	0
0	0			0	0
0	0			0	0
0	0			0	0
0	0			0	0
0	0			0	0
0	0			0	0
0	0			0	0

## Sheet: PCA initial
		sausagges	mature cheeses	snacks	fast food	comm. Sweets	Soda	pate	processed cheese	pastry	seeds	dried legumes	bread	dialisis period	age	high	Calcium	clearance uree		dry weight
	P	a	b	c	d	e	f	g	h	i	j	k	l	A	B	C	Ca	Kt/V	PTH	DW
	5.72	4	3	3	2	2	2	2	2	2	2	1	4	2	35	158	8.24	1.2	30	40
Serum P1	7.32	4.28	4	3.56	3.5	3.39	3.36	3.11	3.11	3	2.94	1.78	4.67	6.33	58.22	170.92	8.92	1.44	371.89	75.25
	10.9	5	5	4	4	4	4	4	4	4	4	3	5	15	73	182	9.93	1.76	1393	126
XLSTAT-Student 2022.2.1.1309 - Principal Component Analysis (PCA) - Start time: 22/01/2023 at 01:23:35 / End time: 22/01/2023 at 01:23:45 / Microsoft Excel 16.015928
Observations/variables table: Workbook = Supplementary Material CKD.xlsx / Sheet = Sheet9 / Range = Sheet9!$B$2:$U$5 / 3 rows and 20 columns
Observation labels: Workbook = Supplementary Material CKD.xlsx / Sheet = Sheet9 / Range = Sheet9!$B$2:$B$5 / 3 rows and 1 column
PCA type: Correlation
Standardisation: (n)
Type of biplot: Correlation biplot / Coefficient = Automatic
Summary statistics:
Variable	Observations	Obs. with missing data	Obs. without missing data	Minimum	Maximum	Mean	Std. deviation
P	3	0	3	5.72	10.9	7.98	2.65232
a	3	0	3	4	5	4.42667	0.515881
b	3	0	3	3	5	4	1
c	3	0	3	3	4	3.52	0.501199
d	3	0	3	2	4	3.16667	1.04083
e	3	0	3	2	4	3.13	1.02504
f	3	0	3	2	4	3.12	1.02137
g	3	0	3	2	4	3.03667	1.00201
h	3	0	3	2	4	3.03667	1.00201
i	3	0	3	2	4	3	1
j	3	0	3	2	4	2.98	1.0006
k	3	0	3	1	3	1.92667	1.00803
l	3	0	3	4	5	4.55667	0.509542
A	3	0	3	2	15	7.77667	6.61964
B	3	0	3	35	73	55.4067	19.1556
C	3	0	3	158	182	170.307	12.0117
Ca	3	0	3	8.24	9.93	9.03	0.850353
Kt/V	3	0	3	1.2	1.76	1.46667	0.280951
PTH	3	0	3	30	1393	598.297	709.145
DW	3	0	3	40	126	80.4167	43.2322
Correlation matrix (Pearson (n)):
		sausagges	mature cheeses	snacks	fast food	comm. Sweets	Soda	pate	processed cheese	pastry	seeds	dried legumes	bread	dialisis period	age	high	Calcium	clearance uree		dry weight
Variables	P	a	b	c	d	e	f	g	h	i	j	k	l	A	B	C	Ca	Kt/V	PTH	DW
P	1	0.999	0.976504	0.959274	0.878425	0.905314	0.912217	0.960882	0.960882	0.976504	0.983379	0.995875	0.916706	0.999	0.941163	0.966019	0.994499	0.990913	0.99802	0.993563
a	0.999	1	0.969216	0.94988	0.862905	0.891457	0.898831	0.951662	0.951662	0.969216	0.977159	0.992515	0.903638	0.998297	0.930028	0.95738	0.990697	0.986174	0.999	0.989493
b	0.976504	0.969216	1	0.997609	0.960769	0.975575	0.979076	0.997989	0.997989	0.999	0.999401	0.99203	0.981273	0.981927	0.991878	0.999022	0.993705	0.996616	0.961016	0.99463
c	0.959274	0.94988	0.997609	1	0.977641	0.988425	0.990799	0.999	0.999	0.997609	0.994618	0.980948	0.99224	0.966497	0.998297	0.999	0.983586	0.988551	0.939607	0.985098
d	0.878425	0.862905	0.960769	0.977641	1	0.998227	0.997105	0.976416	0.976416	0.960769	0.950591	0.918164	0.9962	0.890912	0.988242	0.972094	0.92365	0.93472	0.846629	0.926904
e	0.905314	0.891457	0.975575	0.988425	0.998227	1	0.999	0.987536	0.987536	0.975575	0.967385	0.94012	0.999	0.916368	0.995591	0.984334	0.944825	0.954217	0.876807	0.947601
f	0.912217	0.898831	0.979076	0.990799	0.997105	0.999	1	0.990005	0.990005	0.979076	0.971444	0.94563	0.999	0.922866	0.997007	0.987117	0.950115	0.959035	0.884642	0.952756
g	0.960882	0.951662	0.997989	0.999	0.976416	0.987536	0.990005	1	0.999	0.997989	0.995197	0.982049	0.991509	0.967957	0.997945	0.999	0.984607	0.989402	0.941559	0.98607
h	0.960882	0.951662	0.997989	0.999	0.976416	0.987536	0.990005	0.999	1	0.997989	0.995197	0.982049	0.991509	0.967957	0.997945	0.999	0.984607	0.989402	0.941559	0.98607
i	0.976504	0.969216	0.999	0.997609	0.960769	0.975575	0.979076	0.997989	0.997989	1	0.999401	0.99203	0.981273	0.981927	0.991878	0.999022	0.993705	0.996616	0.961016	0.99463
j	0.983379	0.977159	0.999401	0.994618	0.950591	0.967385	0.971444	0.995197	0.995197	0.999401	1	0.995797	0.974016	0.98789	0.98688	0.996892	0.996988	0.998864	0.970012	0.997617
k	0.995875	0.992515	0.99203	0.980948	0.918164	0.94012	0.94563	0.982049	0.982049	0.99203	0.995797	1	0.94918	0.997948	0.967946	0.985487	0.999	0.99903	0.988196	0.999
l	0.916706	0.903638	0.981273	0.99224	0.9962	0.999	0.999	0.991509	0.991509	0.981273	0.974016	0.94918	1	0.927082	0.997803	0.988831	0.953517	0.962119	0.88976	0.956067
A	0.999	0.998297	0.981927	0.966497	0.890912	0.916368	0.922866	0.967957	0.967957	0.981927	0.98789	0.997948	0.927082	1	0.949879	0.972597	0.996948	0.994161	0.995977	0.996242
B	0.941163	0.930028	0.991878	0.998297	0.988242	0.995591	0.997007	0.997945	0.997945	0.991878	0.98688	0.967946	0.997803	0.949879	1	0.996532	0.971386	0.978067	0.918043	0.973387
C	0.966019	0.95738	0.999022	0.999	0.972094	0.984334	0.987117	0.999	0.999	0.999022	0.996892	0.985487	0.988831	0.972597	0.996532	1	0.987779	0.992006	0.947849	0.98908
Ca	0.994499	0.990697	0.993705	0.983586	0.92365	0.944825	0.950115	0.984607	0.984607	0.993705	0.996988	0.999	0.953517	0.996948	0.971386	0.987779	1	0.999	0.985941	0.999
Kt/V	0.990913	0.986174	0.996616	0.988551	0.93472	0.954217	0.959035	0.989402	0.989402	0.996616	0.998864	0.99903	0.962119	0.994161	0.978067	0.992006	0.999	1	0.980491	0.999
PTH	0.99802	0.999	0.961016	0.939607	0.846629	0.876807	0.884642	0.941559	0.941559	0.961016	0.970012	0.988196	0.88976	0.995977	0.918043	0.947849	0.985941	0.980491	1	0.984471
DW	0.993563	0.989493	0.99463	0.985098	0.926904	0.947601	0.952756	0.98607	0.98607	0.99463	0.997617	0.999	0.956067	0.996242	0.973387	0.98908	0.999	0.999	0.984471	1
Values in bold are different from 0 with a significance level alpha=0,05
Principal Component Analysis:
Eigenvalues:
	F1	F2
Eigenvalue	19.4997	0.500283
Variability (%)	97.4986	2.50141
Cumulative %	97.4986	100
Eigenvectors:
	F1	F2
P	0.221444	-0.295836
a	0.219838	-0.339323
b	0.226452	0.00904852
c	0.225811	0.106743
d	0.217166	0.400807
e	0.220603	0.319389
f	0.221419	0.29656
g	0.225905	0.0986372
h	0.225905	0.0986372
i	0.226452	0.00904852
j	0.226367	-0.0399025
k	0.22483	-0.169167
l	0.221932	0.281207
A	0.222634	-0.258692
B	0.224429	0.188796
C	0.226167	0.0715576
Ca	0.225189	-0.149391
Kt/V	0.225805	-0.107195
PTH	0.218025	-0.382206
DW	0.225386	-0.137325
Factor loadings:
	F1	F2
P	0.977863	-0.209247
a	0.970771	-0.240006
b	0.99998	0.00640008
c	0.997146	0.0754997
d	0.958974	0.283493
e	0.974149	0.225906
f	0.977753	0.209759
g	0.997563	0.0697668
h	0.997563	0.0697668
i	0.99998	0.00640008
j	0.999602	-0.0282233
k	0.992816	-0.119653
l	0.98002	0.198899
A	0.983118	-0.182974
B	0.991044	0.133537
C	0.998718	0.0506131
Ca	0.994402	-0.105665
Kt/V	0.997122	-0.0758194
PTH	0.962766	-0.270337
DW	0.995272	-0.0971307
Correlations between variables and factors:
	F1	F2
P	0.977863	-0.209247
a	0.970771	-0.240006
b	0.99998	0.00640008
c	0.997146	0.0754997
d	0.958974	0.283493
e	0.974149	0.225906
f	0.977753	0.209759
g	0.997563	0.0697668
h	0.997563	0.0697668
i	0.99998	0.00640008
j	0.999602	-0.0282233
k	0.992816	-0.119653
l	0.98002	0.198899
A	0.983118	-0.182974
B	0.991044	0.133537
C	0.998718	0.0506131
Ca	0.994402	-0.105665
Kt/V	0.997122	-0.0758194
PTH	0.962766	-0.270337
DW	0.995272	-0.0971307
Contribution of the variables (%):
	F1	F2
P	4.90374	8.75188
a	4.83288	11.514
b	5.12807	0.00818758
c	5.09905	1.1394
d	4.71613	16.0646
e	4.86656	10.201
f	4.90264	8.7948
g	5.10332	0.97293
h	5.10332	0.97293
i	5.12807	0.00818758
j	5.12419	0.159221
k	5.05486	2.86175
l	4.9254	7.90771
A	4.95659	6.69214
B	5.03683	3.56439
C	5.11514	0.512049
Ca	5.07102	2.23177
Kt/V	5.0988	1.14907
PTH	4.75349	14.6082
DW	5.0799	1.88581
Squared cosines of the variables:
	F1	F2
P	0.956216	0.0437841
a	0.942397	0.0576027
b	0.999959	4.0961e-05
c	0.9943	0.00570021
d	0.919631	0.0803685
e	0.948966	0.0510336
f	0.956001	0.0439989
g	0.995133	0.0048674
h	0.995133	0.0048674
i	0.999959	4.0961e-05
j	0.999203	0.000796554
k	0.985683	0.0143168
l	0.960439	0.0395609
A	0.96652	0.0334796
B	0.982168	0.017832
C	0.997438	0.00256169
Ca	0.988835	0.0111652
Kt/V	0.994251	0.00574858
PTH	0.926918	0.0730821
DW	0.990566	0.00943436
Values in bold correspond for each variable to the factor for which the squared cosine is the largest
Factor scores:
	F1	F2
5,72	-5.38819	-0.505675
7,32	-0.0399682	1.00026
10,9	5.42816	-0.494587
Contribution of the observations (%):
	F1	F2
5,72	49.6291	17.0375
7,32	0.00273074	66.6639
10,9	50.3681	16.2985
Squared cosines of the observations:
	F1	F2
5,72	0.991269	0.00873069
7,32	0.00159408	0.998406
10,9	0.991766	0.00823359
Values in bold correspond for each observation to the factor for which the squared cosine is the largest

## Sheet: PCA final
		sausagges	mature cheeses	snacks	fast food	comm. Sweets	Soda	pate	processed cheese	pastry	seeds	dried legumes	bread	dialisis period	age	high	Calcium	clearance uree
	P	a	b	c	d	e	f	g	h	i	j	k	l	A	B	C	Ca	Kt/V
	3.23	3	1	1	1	1	1	1	1	1	1	1	3	2	35	158	8.03	1.25
Serum P2	5.36	4.06	1.61	1.56	1.61	1.5	2	1.78	1.22	1.44	2	1.28	4.06	6.33	58.22	170.92	8.83	1.44
	10.6	5	3	3	3	3	3	3	3	3	3	2	5	15	73	182	9.94	1.65
XLSTAT-Student 2022.2.1.1309 - Principal Component Analysis (PCA) - Start time: 22/01/2023 at 01:35:24 / End time: 22/01/2023 at 01:35:33 / Microsoft Excel 16.015928
Observations/variables table: Workbook = Supplementary Material CKD.xlsx / Sheet = PCA final / Range = 'PCA final'!$B$2:$S$5 / 3 rows and 18 columns
Observation labels: Workbook = Supplementary Material CKD.xlsx / Sheet = PCA final / Range = 'PCA final'!$B$2:$B$5 / 3 rows and 1 column
PCA type: Correlation
Standardisation: (n)
Type of biplot: Correlation biplot / Coefficient = Automatic
Summary statistics:
Variable	Observations	Obs. with missing data	Obs. without missing data	Minimum	Maximum	Mean	Std. deviation
P	3	0	3	3.23	10.6	6.39667	3.79279
a	3	0	3	3	5	4.02	1.0006
b	3	0	3	1	3	1.87	1.02504
c	3	0	3	1	3	1.85333	1.03176
d	3	0	3	1	3	1.87	1.02504
e	3	0	3	1	3	1.83333	1.04083
f	3	0	3	1	3	2	1
g	3	0	3	1	3	1.92667	1.00803
h	3	0	3	1	3	1.74	1.09672
i	3	0	3	1	3	1.81333	1.05097
j	3	0	3	1	3	2	1
k	3	0	3	1	2	1.42667	0.515881
l	3	0	3	3	5	4.02	1.0006
A	3	0	3	2	15	7.77667	6.61964
B	3	0	3	35	73	55.4067	19.1556
C	3	0	3	158	182	170.307	12.0117
Ca	3	0	3	8.03	9.94	8.93333	0.959184
Kt/V	3	0	3	1.25	1.65	1.44667	0.200083
Correlation matrix (Pearson (n)):
		sausagges	mature cheeses	snacks	fast food	comm. Sweets	Soda	pate	processed cheese	pastry	seeds	dried legumes	bread	dialisis period	age	high	Calcium	clearance uree
Variables	P	a	b	c	d	e	f	g	h	i	j	k	l	A	B	C	Ca	Kt/V
P	1	0.962804	0.999	0.999	0.999	0.999116	0.971581	0.993663	0.983091	0.999	0.971581	0.999	0.962804	0.998821	0.933583	0.960163	0.989427	0.978007
a	0.962804	1	0.967385	0.960111	0.967385	0.950591	0.999401	0.987073	0.897046	0.940283	0.999401	0.960111	0.999	0.974786	0.995687	0.999	0.991811	0.997985
b	0.999	0.967385	1	0.999	0.999	0.998227	0.975575	0.995478	0.979736	0.995841	0.975575	0.999	0.967385	0.999	0.939712	0.964907	0.991814	0.981507
c	0.999	0.960111	0.999	1	0.999	0.99948	0.969216	0.992515	0.984838	0.997957	0.969216	0.999	0.960111	0.999	0.930028	0.95738	0.987959	0.975917
d	0.999	0.967385	0.999	0.999	1	0.998227	0.975575	0.995478	0.979736	0.995841	0.975575	0.999	0.967385	0.999	0.939712	0.964907	0.991814	0.981507
e	0.999116	0.950591	0.998227	0.99948	0.998227	1	0.960769	0.988059	0.989921	0.999498	0.960769	0.99948	0.950591	0.995896	0.917689	0.947565	0.982454	0.968372
f	0.971581	0.999401	0.975575	0.969216	0.975575	0.960769	1	0.99203	0.911808	0.951504	0.999	0.969216	0.999401	0.981927	0.991878	0.999022	0.995638	0.999
g	0.993663	0.987073	0.995478	0.992515	0.995478	0.988059	0.99203	1	0.95628	0.982684	0.99203	0.992515	0.987073	0.997948	0.967946	0.985487	0.999459	0.995252
h	0.983091	0.897046	0.979736	0.984838	0.979736	0.989921	0.911808	0.95628	1	0.99391	0.911808	0.984838	0.897046	0.973043	0.852175	0.892758	0.94614	0.923277
i	0.997283	0.940283	0.995841	0.997957	0.995841	0.999498	0.951504	0.982684	0.99391	1	0.951504	0.997957	0.940283	0.992531	0.904647	0.936969	0.976055	0.959985
j	0.971581	0.999401	0.975575	0.969216	0.975575	0.960769	0.999	0.99203	0.911808	0.951504	1	0.969216	0.999401	0.981927	0.991878	0.999022	0.995638	0.999
k	0.999	0.960111	0.999	0.999	0.999	0.99948	0.969216	0.992515	0.984838	0.997957	0.969216	1	0.960111	0.998297	0.930028	0.95738	0.987959	0.975917
l	0.962804	0.999	0.967385	0.960111	0.967385	0.950591	0.999401	0.987073	0.897046	0.940283	0.999401	0.960111	1	0.974786	0.995687	0.999	0.991811	0.997985
A	0.998821	0.974786	0.999	0.998297	0.999	0.995896	0.981927	0.997948	0.973043	0.992531	0.981927	0.998297	0.974786	1	0.949879	0.972597	0.995301	0.986979
B	0.933583	0.995687	0.939712	0.930028	0.939712	0.917689	0.991878	0.967946	0.852175	0.904647	0.991878	0.930028	0.995687	0.949879	1	0.996532	0.975685	0.987795
C	0.960163	0.999	0.964907	0.95738	0.964907	0.947565	0.999022	0.985487	0.892758	0.936969	0.999022	0.95738	0.999	0.972597	0.996532	1	0.990539	0.99733
Ca	0.989427	0.991811	0.991814	0.987959	0.991814	0.982454	0.995638	0.999459	0.94614	0.976055	0.995638	0.987959	0.991811	0.995301	0.975685	0.990539	1	0.997916
Kt/V	0.978007	0.997985	0.981507	0.975917	0.981507	0.968372	0.999	0.995252	0.923277	0.959985	0.999	0.975917	0.997985	0.986979	0.987795	0.99733	0.997916	1
Values in bold are different from 0 with a significance level alpha=0,05
Principal Component Analysis:
Eigenvalues:
	F1	F2
Eigenvalue	17.607	0.393026
Variability (%)	97.8165	2.18348
Cumulative %	97.8165	100
Eigenvectors:
	F1	F2
P	0.236981	0.168732
a	0.234978	-0.266126
b	0.237386	0.140946
c	0.236723	0.184262
d	0.237386	0.140946
e	0.235712	0.235276
f	0.236214	-0.211518
g	0.238313	-0.0106161
h	0.228358	0.45633
i	0.23448	0.285119
j	0.236214	-0.211518
k	0.236723	0.184262
l	0.234978	-0.266126
A	0.237926	0.0915328
B	0.230276	-0.410891
C	0.234585	-0.281224
Ca	0.238132	-0.0630903
Kt/V	0.237027	-0.165809
Factor loadings:
	F1	F2
P	0.994389	0.105781
a	0.985984	-0.166839
b	0.996088	0.0883616
c	0.993305	0.115517
d	0.996088	0.0883616
e	0.989062	0.147499
f	0.991169	-0.132604
g	0.999978	-0.0066554
h	0.958205	0.286082
i	0.983895	0.178746
j	0.991169	-0.132604
k	0.993305	0.115517
l	0.985984	-0.166839
A	0.998352	0.0573836
B	0.966253	-0.257595
C	0.984336	-0.176304
Ca	0.999217	-0.0395524
Kt/V	0.994583	-0.103948
Correlations between variables and factors:
	F1	F2
P	0.994389	0.105781
a	0.985984	-0.166839
b	0.996088	0.0883616
c	0.993305	0.115517
d	0.996088	0.0883616
e	0.989062	0.147499
f	0.991169	-0.132604
g	0.999978	-0.0066554
h	0.958205	0.286082
i	0.983895	0.178746
j	0.991169	-0.132604
k	0.993305	0.115517
l	0.985984	-0.166839
A	0.998352	0.0573836
B	0.966253	-0.257595
C	0.984336	-0.176304
Ca	0.999217	-0.0395524
Kt/V	0.994583	-0.103948
Contribution of the variables (%):
	F1	F2
P	5.61602	2.84704
a	5.52148	7.08231
b	5.63522	1.98658
c	5.60378	3.39526
d	5.63522	1.98658
e	5.556	5.53548
f	5.5797	4.47397
g	5.67932	0.0112701
h	5.21474	20.8237
i	5.4981	8.1293
j	5.5797	4.47397
k	5.60378	3.39526
l	5.52148	7.08231
A	5.66087	0.837826
B	5.3027	16.8832
C	5.50303	7.90868
Ca	5.67068	0.398038
Kt/V	5.6182	2.74925
Squared cosines of the variables:
	F1	F2
P	0.98881	0.0111896
a	0.972165	0.0278353
b	0.992192	0.00780778
c	0.986656	0.0133443
d	0.992192	0.00780778
e	0.978244	0.0217559
f	0.982416	0.0175839
g	0.999956	4.42944e-05
h	0.918157	0.0818427
i	0.96805	0.0319503
j	0.982416	0.0175839
k	0.986656	0.0133443
l	0.972165	0.0278353
A	0.996707	0.00329287
B	0.933645	0.0663552
C	0.968917	0.0310832
Ca	0.998436	0.00156439
Kt/V	0.989195	0.0108053
Values in bold correspond for each variable to the factor for which the squared cosine is the largest
Factor scores:
	F1	F2
3,23	-4.70028	0.541199
5,36	-0.786891	-0.878767
10,6	5.48717	0.337568
Contribution of the observations (%):
	F1	F2
3,23	41.8256	24.8411
5,36	1.17226	65.4944
10,6	57.0022	9.6645
Squared cosines of the observations:
	F1	F2
3,23	0.986916	0.0130842
5,36	0.445009	0.554991
10,6	0.99623	0.00377037
Values in bold correspond for each observation to the factor for which the squared cosine is the largest

## Sheet: Sheet8_HID3
3.8978	0.414639	-1.12016	0.863269
3.86485	-0.653975	-0.187531	-1.40172
3.90446	0.346359	1.30769	0.538456
3.89355	0.452804
3.90446	0.346359
3.87692	0.578164
3.88517	-0.519781
3.9197	-0.0260878
3.75596	1.12138
3.85666	0.700648
3.88517	-0.519781
3.89355	0.452804
3.86485	-0.653975
3.91333	0.224932
3.78751	-1.00972
3.85839	-0.691076
3.91672	-0.155037
3.89856	-0.407456

## Sheet: Sheet8_HID2
-4.70028	0.541199
-0.786891	-0.878767
5.48717	0.337568

## Sheet: Sheet8_HID1
1	-3.14159	-1	1.02068e-11
2	-3.129	-0.999921	-0.0125912
3	-3.11641	-0.999683	-0.0251804
4	-3.10382	-0.999287	-0.0377657
5	-3.09123	-0.998732	-0.0503449
6	-3.07863	-0.998019	-0.0629162
7	-3.06604	-0.997148	-0.0754775
8	-3.05345	-0.996118	-0.0880268
9	-3.04086	-0.994931	-0.100562
10	-3.02827	-0.993586	-0.113082
11	-3.01568	-0.992083	-0.125583
12	-3.00309	-0.990423	-0.138065
13	-2.99049	-0.988606	-0.150524
14	-2.9779	-0.986633	-0.16296
15	-2.96531	-0.984503	-0.17537
16	-2.95272	-0.982216	-0.187752
17	-2.94013	-0.979775	-0.200105
18	-2.92754	-0.977177	-0.212425
19	-2.91494	-0.974425	-0.224712
20	-2.90235	-0.971518	-0.236964
21	-2.88976	-0.968458	-0.249178
22	-2.87717	-0.965244	-0.261352
23	-2.86458	-0.961876	-0.273485
24	-2.85199	-0.958357	-0.285574
25	-2.8394	-0.954685	-0.297619
26	-2.8268	-0.950862	-0.309616
27	-2.81421	-0.946888	-0.321564
28	-2.80162	-0.942764	-0.333461
29	-2.78903	-0.938491	-0.345305
30	-2.77644	-0.934068	-0.357094
31	-2.76385	-0.929498	-0.368827
32	-2.75125	-0.92478	-0.380501
33	-2.73866	-0.919916	-0.392115
34	-2.72607	-0.914906	-0.403667
35	-2.71348	-0.909751	-0.415155
36	-2.70089	-0.904451	-0.426577
37	-2.6883	-0.899009	-0.437931
38	-2.67571	-0.893423	-0.449216
39	-2.66311	-0.887696	-0.46043
40	-2.65052	-0.881829	-0.47157
41	-2.63793	-0.875821	-0.482636
42	-2.62534	-0.869675	-0.493626
43	-2.61275	-0.86339	-0.504537
44	-2.60016	-0.856969	-0.515368
45	-2.58756	-0.850412	-0.526117
46	-2.57497	-0.84372	-0.536783
47	-2.56238	-0.836895	-0.547364
48	-2.54979	-0.829936	-0.557858
49	-2.5372	-0.822846	-0.568264
50	-2.52461	-0.815626	-0.57858
51	-2.51201	-0.808276	-0.588803
52	-2.49942	-0.800798	-0.598934
53	-2.48683	-0.793194	-0.60897
54	-2.47424	-0.785463	-0.618909
55	-2.46165	-0.777608	-0.628749
56	-2.44906	-0.76963	-0.638491
57	-2.43647	-0.761529	-0.648131
58	-2.42387	-0.753308	-0.657668
59	-2.41128	-0.744968	-0.667101
60	-2.39869	-0.736509	-0.676428
61	-2.3861	-0.727933	-0.685648
62	-2.37351	-0.719243	-0.694759
63	-2.36092	-0.710438	-0.70376
64	-2.34832	-0.70152	-0.71265
65	-2.33573	-0.692491	-0.721426
66	-2.32314	-0.683353	-0.730088
67	-2.31055	-0.674106	-0.738635
68	-2.29796	-0.664752	-0.747064
69	-2.28537	-0.655293	-0.755375
70	-2.27278	-0.64573	-0.763566
71	-2.26018	-0.636065	-0.771636
72	-2.24759	-0.626298	-0.779583
73	-2.235	-0.616433	-0.787407
74	-2.22241	-0.60647	-0.795107
75	-2.20982	-0.59641	-0.80268
76	-2.19723	-0.586256	-0.810126
77	-2.18463	-0.576009	-0.817443
78	-2.17204	-0.565671	-0.824631
79	-2.15945	-0.555243	-0.831688
80	-2.14686	-0.544727	-0.838613
81	-2.13427	-0.534125	-0.845406
82	-2.12168	-0.523438	-0.852064
83	-2.10909	-0.512668	-0.858587
84	-2.09649	-0.501816	-0.864974
85	-2.0839	-0.490885	-0.871224
86	-2.07131	-0.479877	-0.877336
87	-2.05872	-0.468792	-0.883309
88	-2.04613	-0.457633	-0.889141
89	-2.03354	-0.446401	-0.894833
90	-2.02094	-0.435099	-0.900383
91	-2.00835	-0.423727	-0.90579
92	-1.99576	-0.412289	-0.911053
93	-1.98317	-0.400785	-0.916172
94	-1.97058	-0.389217	-0.921146
95	-1.95799	-0.377588	-0.925974
96	-1.9454	-0.365899	-0.930655
97	-1.9328	-0.354152	-0.935188
98	-1.92021	-0.342349	-0.939573
99	-1.90762	-0.330491	-0.943809
100	-1.89503	-0.318581	-0.947896
101	-1.88244	-0.306621	-0.951832
102	-1.86985	-0.294612	-0.955617
103	-1.85725	-0.282556	-0.959251
104	-1.84466	-0.270456	-0.962732
105	-1.83207	-0.258312	-0.966061
106	-1.81948	-0.246128	-0.969237
107	-1.80689	-0.233904	-0.97226
108	-1.7943	-0.221644	-0.975128
109	-1.7817	-0.209348	-0.977841
110	-1.76911	-0.19702	-0.9804
111	-1.75652	-0.18466	-0.982803
112	-1.74393	-0.17227	-0.98505
113	-1.73134	-0.159854	-0.987141
114	-1.71875	-0.147412	-0.989075
115	-1.70616	-0.134946	-0.990853
116	-1.69356	-0.122459	-0.992474
117	-1.68097	-0.109953	-0.993937
118	-1.66838	-0.0974297	-0.995242
119	-1.65579	-0.0848907	-0.99639
120	-1.6432	-0.0723382	-0.99738
121	-1.63061	-0.0597742	-0.998212
122	-1.61801	-0.0472008	-0.998885
123	-1.60542	-0.0346199	-0.999401
124	-1.59283	-0.0220334	-0.999757
125	-1.58024	-0.00944353	-0.999955
126	-1.56765	0.00314788	-0.999995
127	-1.55506	0.0157388	-0.999876
128	-1.54247	0.0283272	-0.999599
129	-1.52987	0.0409111	-0.999163
130	-1.51728	0.0534886	-0.998568
131	-1.50469	0.0660575	-0.997816
132	-1.4921	0.078616	-0.996905
133	-1.47951	0.091162	-0.995836
134	-1.46692	0.103694	-0.994609
135	-1.45432	0.116209	-0.993225
136	-1.44173	0.128705	-0.991683
137	-1.42914	0.141182	-0.989984
138	-1.41655	0.153636	-0.988128
139	-1.40396	0.166065	-0.986115
140	-1.39137	0.178468	-0.983946
141	-1.37878	0.190843	-0.981621
142	-1.36618	0.203188	-0.97914
143	-1.35359	0.2155	-0.976504
144	-1.341	0.227779	-0.973713
145	-1.32841	0.240021	-0.970768
146	-1.31582	0.252225	-0.967669
147	-1.30323	0.264389	-0.964416
148	-1.29063	0.276511	-0.961011
149	-1.27804	0.28859	-0.957453
150	-1.26545	0.300622	-0.953743
151	-1.25286	0.312607	-0.949882
152	-1.24027	0.324543	-0.945871
153	-1.22768	0.336427	-0.94171
154	-1.21508	0.348257	-0.937399
155	-1.20249	0.360033	-0.93294
156	-1.1899	0.371751	-0.928332
157	-1.17731	0.38341	-0.923578
158	-1.16472	0.395009	-0.918677
159	-1.15213	0.406545	-0.913631
160	-1.13954	0.418016	-0.908439
161	-1.12694	0.429422	-0.903104
162	-1.11435	0.440759	-0.897626
163	-1.10176	0.452026	-0.892005
164	-1.08917	0.463222	-0.886242
165	-1.07658	0.474344	-0.88034
166	-1.06399	0.485391	-0.874297
167	-1.05139	0.496361	-0.868116
168	-1.0388	0.507252	-0.861798
169	-1.02621	0.518063	-0.855343
170	-1.01362	0.528792	-0.848752
171	-1.00103	0.539437	-0.842026
172	-0.988437	0.549996	-0.835167
173	-0.975845	0.560468	-0.828176
174	-0.963254	0.570851	-0.821053
175	-0.950662	0.581144	-0.813801
176	-0.938071	0.591345	-0.806419
177	-0.925479	0.601452	-0.798909
178	-0.912888	0.611463	-0.791273
179	-0.900296	0.621378	-0.783511
180	-0.887705	0.631194	-0.775625
181	-0.875113	0.64091	-0.767616
182	-0.862521	0.650525	-0.759485
183	-0.84993	0.660036	-0.751234
184	-0.837338	0.669442	-0.742864
185	-0.824747	0.678743	-0.734376
186	-0.812155	0.687936	-0.725772
187	-0.799564	0.69702	-0.717052
188	-0.786972	0.705993	-0.708219
189	-0.774381	0.714854	-0.699273
190	-0.761789	0.723602	-0.690217
191	-0.749197	0.732236	-0.681051
192	-0.736606	0.740753	-0.671778
193	-0.724014	0.749153	-0.662397
194	-0.711423	0.757434	-0.652912
195	-0.698831	0.765595	-0.643323
196	-0.68624	0.773634	-0.633633
197	-0.673648	0.781551	-0.623841
198	-0.661057	0.789344	-0.613951
199	-0.648465	0.797012	-0.603964
200	-0.635873	0.804553	-0.59388
201	-0.623282	0.811967	-0.583703
202	-0.61069	0.819252	-0.573433
203	-0.598099	0.826408	-0.563072
204	-0.585507	0.833432	-0.552622
205	-0.572916	0.840324	-0.542084
206	-0.560324	0.847083	-0.531461
207	-0.547733	0.853707	-0.520753
208	-0.535141	0.860197	-0.509962
209	-0.522549	0.86655	-0.499091
210	-0.509958	0.872765	-0.488141
211	-0.497366	0.878842	-0.477113
212	-0.484775	0.88478	-0.466009
213	-0.472183	0.890577	-0.454832
214	-0.459592	0.896234	-0.443582
215	-0.447	0.901748	-0.432262
216	-0.434409	0.907119	-0.420874
217	-0.421817	0.912347	-0.409419
218	-0.409226	0.917429	-0.397899
219	-0.396634	0.922367	-0.386316
220	-0.384042	0.927158	-0.374671
221	-0.371451	0.931802	-0.362968
222	-0.358859	0.936298	-0.351206
223	-0.346268	0.940646	-0.339389
224	-0.333676	0.944845	-0.327519
225	-0.321085	0.948894	-0.315596
226	-0.308493	0.952792	-0.303623
227	-0.295902	0.95654	-0.291602
228	-0.28331	0.960135	-0.279535
229	-0.270718	0.963579	-0.267424
230	-0.258127	0.96687	-0.25527
231	-0.245535	0.970007	-0.243076
232	-0.232944	0.972991	-0.230843
233	-0.220352	0.975821	-0.218573
234	-0.207761	0.978495	-0.206269
235	-0.195169	0.981015	-0.193932
236	-0.182578	0.983379	-0.181565
237	-0.169986	0.985587	-0.169169
238	-0.157394	0.987639	-0.156745
239	-0.144803	0.989534	-0.144297
240	-0.132211	0.991273	-0.131826
241	-0.11962	0.992854	-0.119335
242	-0.107028	0.994278	-0.106824
243	-0.0944367	0.995544	-0.0942964
244	-0.0818451	0.996653	-0.0817538
245	-0.0692536	0.997603	-0.0691982
246	-0.056662	0.998395	-0.0566317
247	-0.0440704	0.999029	-0.0440562
248	-0.0314789	0.999505	-0.0314737
249	-0.0188873	0.999822	-0.0188862
250	-0.00629578	0.99998	-0.00629574
251	0.00629577	0.99998	0.00629573
252	0.0188873	0.999822	0.0188862
253	0.0314789	0.999505	0.0314737
254	0.0440704	0.999029	0.0440562
255	0.056662	0.998395	0.0566317
256	0.0692535	0.997603	0.0691982
257	0.0818451	0.996653	0.0817537
258	0.0944366	0.995544	0.0942963
259	0.107028	0.994278	0.106824
260	0.11962	0.992854	0.119335
261	0.132211	0.991273	0.131826
262	0.144803	0.989534	0.144297
263	0.157394	0.987639	0.156745
264	0.169986	0.985587	0.169169
265	0.182578	0.983379	0.181565
266	0.195169	0.981015	0.193932
267	0.207761	0.978495	0.206269
268	0.220352	0.975821	0.218573
269	0.232944	0.972991	0.230843
270	0.245535	0.970007	0.243076
271	0.258127	0.96687	0.25527
272	0.270718	0.963579	0.267424
273	0.28331	0.960135	0.279535
274	0.295902	0.95654	0.291602
275	0.308493	0.952792	0.303623
276	0.321085	0.948894	0.315596
277	0.333676	0.944845	0.327519
278	0.346268	0.940646	0.339389
279	0.358859	0.936298	0.351206
280	0.371451	0.931802	0.362968
281	0.384042	0.927158	0.374671
282	0.396634	0.922367	0.386316
283	0.409225	0.917429	0.397899
284	0.421817	0.912347	0.409419
285	0.434409	0.907119	0.420874
286	0.447	0.901748	0.432262
287	0.459592	0.896234	0.443582
288	0.472183	0.890577	0.454832
289	0.484775	0.88478	0.466009
290	0.497366	0.878842	0.477113
291	0.509958	0.872765	0.488141
292	0.522549	0.86655	0.499091
293	0.535141	0.860197	0.509962
294	0.547733	0.853707	0.520753
295	0.560324	0.847083	0.531461
296	0.572916	0.840324	0.542084
297	0.585507	0.833432	0.552622
298	0.598099	0.826408	0.563072
299	0.61069	0.819252	0.573433
300	0.623282	0.811967	0.583703
301	0.635873	0.804553	0.59388
302	0.648465	0.797012	0.603964
303	0.661057	0.789344	0.613951
304	0.673648	0.781551	0.623841
305	0.68624	0.773634	0.633633
306	0.698831	0.765595	0.643323
307	0.711423	0.757434	0.652912
308	0.724014	0.749153	0.662397
309	0.736606	0.740753	0.671778
310	0.749197	0.732236	0.681051
311	0.761789	0.723602	0.690217
312	0.774381	0.714854	0.699273
313	0.786972	0.705993	0.708219
314	0.799564	0.69702	0.717052
315	0.812155	0.687936	0.725772
316	0.824747	0.678743	0.734376
317	0.837338	0.669442	0.742864
318	0.84993	0.660036	0.751234
319	0.862521	0.650525	0.759485
320	0.875113	0.64091	0.767616
321	0.887705	0.631194	0.775625
322	0.900296	0.621378	0.783511
323	0.912888	0.611463	0.791273
324	0.925479	0.601452	0.798909
325	0.938071	0.591345	0.806419
326	0.950662	0.581144	0.813801
327	0.963254	0.570851	0.821053
328	0.975845	0.560468	0.828176
329	0.988437	0.549996	0.835167
330	1.00103	0.539437	0.842026
331	1.01362	0.528792	0.848752
332	1.02621	0.518063	0.855343
333	1.0388	0.507252	0.861798
334	1.05139	0.496361	0.868116
335	1.06399	0.485391	0.874297
336	1.07658	0.474344	0.88034
337	1.08917	0.463222	0.886242
338	1.10176	0.452026	0.892005
339	1.11435	0.440759	0.897626
340	1.12694	0.429422	0.903104
341	1.13954	0.418016	0.908439
342	1.15213	0.406545	0.913631
343	1.16472	0.395009	0.918677
344	1.17731	0.38341	0.923578
345	1.1899	0.371751	0.928332
346	1.20249	0.360033	0.93294
347	1.21508	0.348257	0.937399
348	1.22768	0.336427	0.94171
349	1.24027	0.324543	0.945871
350	1.25286	0.312607	0.949882
351	1.26545	0.300622	0.953743
352	1.27804	0.28859	0.957453
353	1.29063	0.276511	0.961011
354	1.30323	0.264389	0.964416
355	1.31582	0.252225	0.967669
356	1.32841	0.240021	0.970768
357	1.341	0.227779	0.973713
358	1.35359	0.2155	0.976504
359	1.36618	0.203188	0.97914
360	1.37878	0.190843	0.981621
361	1.39137	0.178468	0.983946
362	1.40396	0.166065	0.986115
363	1.41655	0.153636	0.988128
364	1.42914	0.141182	0.989984
365	1.44173	0.128705	0.991683
366	1.45432	0.116209	0.993225
367	1.46692	0.103694	0.994609
368	1.47951	0.091162	0.995836
369	1.4921	0.078616	0.996905
370	1.50469	0.0660575	0.997816
371	1.51728	0.0534886	0.998568
372	1.52987	0.0409111	0.999163
373	1.54247	0.0283272	0.999599
374	1.55506	0.0157388	0.999876
375	1.56765	0.00314789	0.999995
376	1.58024	-0.00944352	0.999955
377	1.59283	-0.0220334	0.999757
378	1.60542	-0.0346198	0.999401
379	1.61801	-0.0472008	0.998885
380	1.63061	-0.0597742	0.998212
381	1.6432	-0.0723382	0.99738
382	1.65579	-0.0848907	0.99639
383	1.66838	-0.0974297	0.995242
384	1.68097	-0.109953	0.993937
385	1.69356	-0.122459	0.992474
386	1.70616	-0.134946	0.990853
387	1.71875	-0.147412	0.989075
388	1.73134	-0.159854	0.987141
389	1.74393	-0.17227	0.98505
390	1.75652	-0.18466	0.982803
391	1.76911	-0.19702	0.9804
392	1.7817	-0.209348	0.977841
393	1.7943	-0.221644	0.975128
394	1.80689	-0.233904	0.97226
395	1.81948	-0.246128	0.969237
396	1.83207	-0.258312	0.966061
397	1.84466	-0.270456	0.962732
398	1.85725	-0.282556	0.959251
399	1.86985	-0.294612	0.955617
400	1.88244	-0.306621	0.951832
401	1.89503	-0.318581	0.947896
402	1.90762	-0.330491	0.943809
403	1.92021	-0.342349	0.939573
404	1.9328	-0.354152	0.935188
405	1.9454	-0.365899	0.930655
406	1.95799	-0.377588	0.925974
407	1.97058	-0.389217	0.921146
408	1.98317	-0.400785	0.916172
409	1.99576	-0.412289	0.911053
410	2.00835	-0.423727	0.90579
411	2.02094	-0.435099	0.900383
412	2.03354	-0.446401	0.894833
413	2.04613	-0.457633	0.889141
414	2.05872	-0.468792	0.883309
415	2.07131	-0.479877	0.877336
416	2.0839	-0.490885	0.871224
417	2.09649	-0.501816	0.864974
418	2.10909	-0.512668	0.858587
419	2.12168	-0.523438	0.852064
420	2.13427	-0.534125	0.845406
421	2.14686	-0.544727	0.838613
422	2.15945	-0.555243	0.831688
423	2.17204	-0.565671	0.824631
424	2.18463	-0.576009	0.817443
425	2.19723	-0.586256	0.810126
426	2.20982	-0.59641	0.80268
427	2.22241	-0.60647	0.795107
428	2.235	-0.616433	0.787407
429	2.24759	-0.626298	0.779583
430	2.26018	-0.636065	0.771636
431	2.27278	-0.64573	0.763566
432	2.28537	-0.655293	0.755375
433	2.29796	-0.664752	0.747064
434	2.31055	-0.674106	0.738635
435	2.32314	-0.683353	0.730088
436	2.33573	-0.692491	0.721426
437	2.34832	-0.70152	0.71265
438	2.36092	-0.710438	0.70376
439	2.37351	-0.719243	0.694759
440	2.3861	-0.727933	0.685648
441	2.39869	-0.736509	0.676428
442	2.41128	-0.744968	0.667101
443	2.42387	-0.753308	0.657668
444	2.43647	-0.761529	0.648131
445	2.44906	-0.76963	0.638491
446	2.46165	-0.777608	0.628749
447	2.47424	-0.785463	0.618909
448	2.48683	-0.793194	0.60897
449	2.49942	-0.800798	0.598934
450	2.51201	-0.808276	0.588803
451	2.52461	-0.815626	0.57858
452	2.5372	-0.822846	0.568264
453	2.54979	-0.829936	0.557858
454	2.56238	-0.836895	0.547364
455	2.57497	-0.84372	0.536783
456	2.58756	-0.850412	0.526117
457	2.60016	-0.856969	0.515368
458	2.61275	-0.86339	0.504537
459	2.62534	-0.869675	0.493626
460	2.63793	-0.875821	0.482636
461	2.65052	-0.881828	0.47157
462	2.66311	-0.887696	0.46043
463	2.67571	-0.893423	0.449216
464	2.6883	-0.899009	0.437931
465	2.70089	-0.904451	0.426577
466	2.71348	-0.909751	0.415155
467	2.72607	-0.914906	0.403667
468	2.73866	-0.919916	0.392115
469	2.75125	-0.92478	0.380501
470	2.76385	-0.929498	0.368827
471	2.77644	-0.934068	0.357094
472	2.78903	-0.938491	0.345305
473	2.80162	-0.942764	0.333461
474	2.81421	-0.946888	0.321564
475	2.8268	-0.950862	0.309616
476	2.8394	-0.954685	0.297619
477	2.85199	-0.958357	0.285574
478	2.86458	-0.961876	0.273485
479	2.87717	-0.965244	0.261352
480	2.88976	-0.968458	0.249178
481	2.90235	-0.971518	0.236964
482	2.91494	-0.974425	0.224712
483	2.92754	-0.977177	0.212425
484	2.94013	-0.979775	0.200105
485	2.95272	-0.982216	0.187752
486	2.96531	-0.984503	0.17537
487	2.9779	-0.986633	0.16296
488	2.99049	-0.988606	0.150524
489	3.00309	-0.990423	0.138065
490	3.01568	-0.992083	0.125583
491	3.02827	-0.993586	0.113082
492	3.04086	-0.994931	0.100562
493	3.05345	-0.996118	0.0880268
494	3.06604	-0.997148	0.0754775
495	3.07863	-0.998019	0.0629162
496	3.09123	-0.998732	0.0503449
497	3.10382	-0.999287	0.0377657
498	3.11641	-0.999683	0.0251805
499	3.129	-0.999921	0.0125912
500	3.14159	-1	1.08898e-08

## Sheet: Sheet8_HID
0.994389	0.105781
0.985984	-0.166839
0.996088	0.0883616
0.993305	0.115517
0.996088	0.0883616
0.989062	0.147499
0.991169	-0.132604
0.999978	-0.0066554
0.958205	0.286082
0.983895	0.178746
0.991169	-0.132604
0.993305	0.115517
0.985984	-0.166839
0.998352	0.0573836
0.966253	-0.257595
0.984336	-0.176304
0.999217	-0.0395524
0.994583	-0.103948

## Sheet: Sheet9_HID3
3.90239	-0.835048	-1.22019	-0.714931
3.87409	-0.9578	-0.00905108	1.41418
3.99066	0.025541	1.22925	-0.699254
3.97935	0.301299
3.82701	1.13135
3.88757	0.901532
3.90196	0.837093
3.98101	0.278421
3.98101	0.278421
3.99066	0.025541
3.98915	-0.112632
3.96207	-0.477504
3.911	0.793755
3.92336	-0.730202
3.955	0.532909
3.98562	0.201984
3.9684	-0.421682
3.97925	-0.302575
3.84214	-1.07884
3.97187	-0.387623

## Sheet: Sheet9_HID2
-5.38819	-0.505675
-0.0399682	1.00026
5.42816	-0.494587

[truncated: 14 more sheets: Sheet9_HID1, Sheet9_HID, XLSTAT_20230122_003455_1_HID3, XLSTAT_20230122_003455_1_HID2, XLSTAT_20230122_003455_1_HID1, XLSTAT_20230122_003455_1_HID, XLSTAT_20230121_234745_1_HID3, XLSTAT_20230121_234745_1_HID2, XLSTAT_20230121_234745_1_HID1, XLSTAT_20230121_234745_1_HID, XLSTAT_20230120_053751_1_HID3, XLSTAT_20230120_053751_1_HID2, XLSTAT_20230120_053751_1_HID1, XLSTAT_20230120_053751_1_HID]
